# Supplementary material for: A decomposition analysis of change in skilled birth attendants, 2003 to 2008, Ghana demographic and health surveys
Source: BMC Pregnancy Childbirth. 2014 Dec 24;14:415. doi: 10.1186/s12884-014-0415-x (PMC4314742; doi:10.1186/s12884-014-0415-x)
Supplement: Additional file 1: — Decomposition analysis spreadsheet 21 Sept 2014. [file 12884_2014_415_MOESM1_ESM.xls]

## Sheet: data
Table 1:Percent distribution of live births in the five years preceding the survey, 1998-2008, Ghana.
Characteristics	DHS2003			DHS2008		% Variation = (Proportion in 2008-Proportion in 2003)*100/Proportion in 2003
	Number of birth (% of Total)	% Skilled birth attendants1		Number of birth (% of Total)	% Skilled birth attendants1
Maternal age							%POP2003	%POP2008
<20	411 (11.3)	48.4		333 (11.4)	52.2	7.85	11.3	11.4
20-34	2,507 (68.9)	47.7		2,079 (71.5)	60.6	27.04	68.9	71.5
35-49	720 (19.8)	44		497 (17.1)	54.9	24.77	19.8	17.1
Birth order
1	820 (22.5)	59.9		688 (23.7)	70.7	18.03	22.5	23.7
2-3	1,271 (34.9)	48.2		1,107 (38.1)	60.6	25.73	34.9	38.1
4-5	822 (22.6)	41.6		659 (22.7)	53.8	29.33	22.6	22.7
6+	726 (20.0)	36.8		455 (15.6)	42.6	15.76	20	15.6
Mother's education
None	1,466 (40.3)	29.7		952 (32.7)	36.3	22.22	40.3	32.7
Primary	843 (23.2)	44.4		722 (24.8)	54.6	22.97	23.2	24.8
Middle/JSS	1,139 (31.3)	64.3		970 (33.4)	74.4	15.71	31.3	33.4
Secondary+	191 (5.2)	89.4		263 (9.1)	92.4	3.36	5.2	9.1
Wealth Index
Poorest	941 (25.9)	20.6		744 (25.6)	24.2	17.48	25.9	25.6
Second	809 (22.2)	31.9		641 (22.0)	50	56.74	22.2	22
Middle	721 (19.8)	43.3		549 (18.9)	64.8	49.65	19.8	18.9
Fourth	617 (17.0)	73.1		560 (19.3)	81.7	11.76	17	19.3
Richest	551 (15.1)	90.4		415 (14.3)	94.6	4.65	15.1	14.3
Total	3639 (100)	47.1		2909 (100)	58.7	24.63
1 Skilled provider includes doctor, nurse, midwife, auxiliary midwife, and community health officer.

## Sheet: simple decomposition
		2003		2008				1995-2007	1995-2007	Total change	contribution
category	Maternal age	SBA	% POP	SBA	% POP			composition effect	performance effect
1	<20	48.4	11.3	52.2	11.4			0.0503	0.4313	0.4816	0.0415172
2	20-34	47.7	68.9	60.6	71.5			1.4079	9.0558	10.4637	0.902043
3	35-49	44	19.8	54.9	17.1			-1.33515	2.01105	0.6759	0.0582672
			100		100
	Prevalence of SBA	47.1		58.7			11.6	0.12305	11.4981	11.6212
								0.0106078	0.99122
		2003		2008
category	Birth order	SBA	% POP	SBA	% POP			composition effect	performance effect
1	1	59.9	22.5	70.7	23.7			0.7836	2.4948	3.2784	0.282621
2	2-3	48.2	34.9	60.6	38.1			1.7408	4.526	6.2668	0.540241
3	4-5	41.6	22.6	53.8	22.7			0.0477	2.7633	2.811	0.242328
4	6+	36.8	20	42.6	15.6			-1.7468	1.0324	-0.7144	-0.0615862
			100		100.1
	SBA	47.1		58.7			11.6	0.8253	10.8165	11.6418
								0.0711466	0.932457
		2003		2008
category	Mother's education	SBA	% POP	SBA	% POP			composition effect	performance effect
1	None	29.7	40.3	36.3	32.7			-2.508	2.409	-0.099	-0.00853448
2	Primary	44.4	23.2	54.6	24.8			0.792	2.448	3.24	0.27931
3	Middle/JSS	64.3	31.3	74.4	33.4			1.45635	3.26735	4.7237	0.407216
4	Secondary+	89.4	5.2	92.4	9.1			3.5451	0.2145	3.7596	0.324103
			100		100
	SBA	47.1		58.7			11.6	3.28545	8.33885	11.6243
								0.283228	0.718866
		2003		2008
category	Household wealth index	SBA	% POP	SBA	% POP			composition effect	performance effect
1	Poorest	20.6	25.9	24.2	25.6			-0.0672	0.927	0.8598	0.0741207
2	Second	31.9	22.2	50	22			-0.0819	4.0001	3.9182	0.337776
3	Middle	43.3	19.8	64.8	18.9			-0.48645	4.16025	3.6738	0.316707
4	Fourth	73.1	17	81.7	19.3			1.7802	1.5609	3.3411	0.288026
5	Richest	90.4	15.1	94.6	14.3			-0.74	0.6174	-0.1226	-0.010569
	SBA	47.1		58.7			11.6	0.40465	11.2657	11.6703
								0.0348836	0.971177
Note: SBA=Skilled birth attendants

## Sheet: regression
			DHS2003		DHS2008
category	Maternal age		SBA	% POP	SBA	% POP
1	<20	1	48.4	11.3	52.2	11.4
2	20-34	2	47.7	68.9	60.6	71.5
3	35-49	3	44	19.8	54.9	17.1
						100
	SBA		47.1		58.7
			Alpha	48.9	Alpha	54.6
			Beta	2.2	Beta	1.4
			R2	0.866	R2	0.099
category	Birth order		SBA	% POP	SBA	% POP
1	1	1	59.9	22.5	70.7	23.7
2	2-3	2	48.2	34.9	60.6	38.1
3	4-5	3	41.6	22.6	53.8	22.7
4	6+	4	36.8	20	42.6	15.6
	SBA		47.1		58.7
			Alpha	58	Alpha	70.6
			Beta	-7.6	Beta	-9.1
			R2	0.959	R2	0.992
			DHS2003		DHS2008
category	Mother's education		SBA	% POP	SBA	% POP
1	None	1	29.7	40.3	36.3	32.7
2	Primary	2	44.4	23.2	54.6	24.8
3	Middle/JSS	3	64.3	31.3	74.4	33.4
4	Secondary+	4	89.4	5.2	92.4	9.1
	SBA		47.1		58.7
			Alpha	27.1	Alpha	36.2
			Beta	19.9	Beta	18.8
			R2	0.987	R2	0.999
			DHS2003		DHS2008
category	Household Wealth		SBA	% POP	SBA	% POP
1	Poorest	1	20.6	25.9	24.2	25.6
2	Second	2	31.9	22.2	50	22
3	Middle	3	43.3	19.8	64.8	18.9
4	Fourth	4	73.1	17	81.7	19.3
5	Richest	5	90.4	15.1	94.6	14.3
	SBA		47.1		58.7
			Alpha	15.7	Alpha	28.56
			Beta	18.1	Beta	17.3
			R2	0.966	R2	0.983

## Sheet: adavanced decomposition
			DHS2003					DHS2008
	Maternal age	category	% Region	SBA	Alpha	Beta	e	% Region	SBA	Alpha	Beta	e	Base	Differentiation	error	Total	composition effect	performance effect
	<20	1	11.3	48.4	48.9	2.2	-2.7	11.4	52.2	54.6	1.4	-3.8	0.64695	-0.0908	-0.12485	0.4313	0.0503	0.4313
	20-34	2	68.9	47.7	48.9	2.2	-5.6	71.5	60.6	54.6	1.4	3.2	4.0014	-1.1232	6.1776	9.0558	1.4079	9.0558
	35-49	3	19.8	44	48.9	2.2	-11.5	17.1	54.9	54.6	1.4	-3.9	1.05165	-0.4428	1.4022	2.01105	-1.33515	2.01105
				4704.65					5866.77				5.7	-1.6568	7.45495	11.4982	0.12305	11.4981
	SBA		100	47.0465				100	58.6677							11.6212			11.6212
													0.490483	-0.142567	0.641496
														0.989412			0.0106078	0.99122
			DHS2003					DHS2008
	Birth order	category	% POP	SBA	Alpha	Beta	e	% POP	SBA	Alpha	Beta	e	Base	Differentiation	error		composition effect	performance effect
	1	1	22.5	59.9	58	-7.6	9.5	23.7	70.7	70.6	-9.1	9.2	2.9106	-0.3465	-0.0693	2.4948	-2.508	2.409
	2-3	2	34.9	48.2	58	-7.6	5.4	38.1	60.6	70.6	-9.1	8.2	4.599	-1.095	1.022	4.526	0.792	2.448
	4-5	3	22.6	41.6	58	-7.6	6.4	22.7	53.8	70.6	-9.1	10.5	2.8539	-1.01925	0.92865	2.7633	1.45635	3.26735
	6+	4	20	36.8	58	-7.6	9.2	15.6	42.6	70.6	-9.1	8.4	2.2428	-1.068	-0.1424	1.0324	3.5451	0.2145
				4706.09					5870.27				12.6063	-3.52875	1.73895	10.8165	3.28545	8.33885
	SBA		100	47.0609				100	58.7027							11.6418
													1.08285	-0.30311	0.149371
														0.929109			0.283228	0.718866
			DHS2003					DHS2008
	Mother's education	category	% POP	SBA	Alpha	Beta	e	% POP	SBA	Alpha	Beta	e	Base	Differentiation	error		composition effect	performance effect
	None	1	40.3	29.7	27.1	19.9	-17.3	32.7	36.3	36.2	18.8	-18.7	3.3215	-0.4015	-0.511	2.409	-0.0819	4.0001
	Primary	2	23.2	44.4	27.1	19.9	-22.5	24.8	54.6	36.2	18.8	-19.2	2.184	-0.528	0.792	2.448	-0.48645	4.16025
	Middle/JSS	3	31.3	64.3	27.1	19.9	-22.5	33.4	74.4	36.2	18.8	-18.2	2.94385	-1.06755	1.39105	3.26735	1.7802	1.5609
	Secondary+	4	5.2	89.4	27.1	19.9	-17.3	9.1	92.4	36.2	18.8	-19	0.65065	-0.3146	-0.12155	0.2145	-0.74	0.6174
				4704.46					5866.89				9.1	-2.31165	1.5505	8.33885
	SBA		100	47.0446				100	58.6689							11.6243
													0.782843	-0.198864	0.133384
														0.717364			0.0348836	0.971177
			DHS2003					DHS2008
	Household Wealth	category	% POP	SBA	Alpha	Beta	e	% POP	SBA	Alpha	Beta	e	Base	Differentiation	error		composition effect	performance effect
	Poorest	1	25.9	20.6	15.7	18.1	-13.2	25.6	24.2	28.56	17.3	-21.66	3.31145	-0.206	-2.17845	0.927	-0.0672	0.927
	Second	2	22.2	31.9	15.7	18.1	-20	22	50	28.56	17.3	-13.16	2.84206	-0.3536	1.51164	4.0001	-0.0819	4.0001
	Middle	3	19.8	43.3	15.7	18.1	-26.7	18.9	64.8	28.56	17.3	-15.66	2.48841	-0.4644	2.13624	4.16025	-0.48645	4.16025
	Fourth	4	17	73.1	15.7	18.1	-15	19.3	81.7	28.56	17.3	-16.06	2.33409	-0.5808	-0.19239	1.5609	1.7802	1.5609
	Richest	5	15.1	90.4	15.7	18.1	-15.8	14.3	94.6	28.56	17.3	-20.46	1.89042	-0.588	-0.68502	0.6174	-0.74	0.6174
				4706.8					5873.83				12.8664	-2.1928	0.59202	11.2656	0.40465	11.2657
	SBA		100	47.068				100	58.7383							11.6703			1.00606
										11.6703			1.10249	-0.187896	0.0507288	0.965327
														0.965327			0.0348836	0.971177

## Sheet: Summary
		Behavior effect
	Period	Base	Differenciation	Error	Total	Composition	Contribution
Maternal age
<20	2003-2008'	0.64695	-0.0908	-0.12485	0.4313	0.0503	0.0415172
20-34	2003-2008'	4.0014	-1.1232	6.1776	9.0558	1.4079	0.902043
35-49	2003-2008'	1.05165	-0.4428	1.4022	2.01105	-1.33515	0.0582672
Overall	2003-2008'	0.490483	-0.142567	0.641496	0.989412	0.0106078
Birth order
1	2003-2008'	2.9106	-0.3465	-0.0693	2.4948	0.7836	0.282621
2-3	2003-2008'	4.599	-1.095	1.022	4.526	1.7408	0.540241
4-5	2003-2008'	2.8539	-1.01925	0.92865	2.7633	0.0477	0.242328
6+	2003-2008'	2.2428	-1.068	-0.1424	1.0324	-1.7468	-0.0615862
Overall	2003-2008'	1.08285	-0.30311	0.149371	0.929109	0.0711466
Mother's education
None	2003-2008'	3.3215	-0.4015	-0.511	2.409	-2.508	-0.00853448
Primary	2003-2008'	2.184	-0.528	0.792	2.448	0.792	0.27931
Middle/JSS	2003-2008'	2.94385	-1.06755	1.39105	3.26735	1.45635	0.407216
Secondary+	2003-2008'	0.65065	-0.3146	-0.12155	0.2145	3.5451	0.324103
Overall	2003-2008'	0.782843	-0.198864	0.133384	0.717364	0.283228
Household wealth index
Poorest	2003-2008'	3.31145	-0.206	-2.17845	0.927	-0.0672	0.0741207
Second	2003-2008'	2.84206	-0.3536	1.51164	4.0001	-0.0819	0.337776
Middle	2003-2008'	2.48841	-0.4644	2.13624	4.16025	-0.48645	0.316707
Fourth	2003-2008'	2.33409	-0.5808	-0.19239	1.5609	1.7802	0.288026
Richest	2003-2008'	1.89042	-0.588	-0.68502	0.6174	-0.74	-0.010569
Overall	2003-2008'	1.10249	-0.187896	0.0507288	0.965327	0.0348836

## Sheet: GLS data structure
exposure	category	panel	year	pop. structure	% skilled birth attendants
1	1	11	2003	11.3	48.4
1	1	11	2008	11.4	52.2
1	2	12	2003	68.9	47.7
1	2	12	2008	71.5	60.6
1	3	13	2003	19.8	44
1	3	13	2008	17.1	54.9
2	1	21	2003	22.5	59.9
2	1	21	2008	23.7	70.7
2	2	22	2003	34.9	48.2
2	2	22	2008	38.1	60.6
2	3	23	2003	22.6	41.6
2	3	23	2008	22.7	53.8
2	4	24	2003	20	36.8
2	4	24	2008	15.6	42.6
3	1	31	2003	40.3	29.7
3	1	31	2008	32.7	36.3
3	2	32	2003	23.2	44.4
3	2	32	2008	24.8	54.6
3	3	33	2003	31.3	64.3
3	3	33	2008	33.4	74.4
3	4	34	2003	5.2	89.4
3	4	34	2008	9.1	92.4
4	1	41	2003	25.9	20.6
4	1	41	2008	25.6	24.2
4	2	42	2003	22.2	31.9
4	2	42	2008	22	50
4	3	43	2003	19.8	43.3
4	3	43	2008	18.9	64.8
4	4	44	2003	17	73.1
4	4	44	2008	19.3	81.7
4	5	45	2003	15.1	90.4
4	5	45	2008	14.3	94.6
The exposure variables were defined as 1=maternal age; 2=birth order; 3=mother's education; 4=wealth index
For exposure 1, the category 1 means <20years; category 2 means 20-34years and category 3 means 35-39years
Note: the data as used here is simply the long format of the data in the 'data' sheet
